# Supplementary material for: A replication competent Plasmodium falciparum parasite completely attenuated by dual gene deletion
Source: EMBO Mol Med. 2024 Mar 21;16(4):10. doi: 10.1038/s44321-024-00057-7 (PMC11018819; doi:10.1038/s44321-024-00057-7)
Supplement: Supplementary file 2 — Source Data Fig. 1 [file 44321_2024_57_MOESM2_ESM.zip]

Archive with 64 entries (58 files):
- Fig 1/
- __MACOSX/._Fig 1
- Fig 1/.DS_Store
- __MACOSX/Fig 1/._.DS_Store
- Fig 1/1A/
- __MACOSX/Fig 1/._1A
- Fig 1/1B/
- __MACOSX/Fig 1/._1B
- Fig 1/1E/
- __MACOSX/Fig 1/._1E
- Fig 1/1D/
- __MACOSX/Fig 1/._1D
- Fig 1/1C/
- __MACOSX/Fig 1/._1C
- Fig 1/1A/1A.xlsx
- __MACOSX/Fig 1/1A/._1A.xlsx
- Fig 1/1B/PyWT_UIS4DAPI_48h_1.tif
- __MACOSX/Fig 1/1B/._PyWT_UIS4DAPI_48h_1.tif
- Fig 1/1B/PyLARC2_UIS4DAPI_48h_4.tif
- __MACOSX/Fig 1/1B/._PyLARC2_UIS4DAPI_48h_4.tif
- Fig 1/1B/PyWT_UIS4DAPI_48h_1_uis4.tif
- __MACOSX/Fig 1/1B/._PyWT_UIS4DAPI_48h_1_uis4.tif
- Fig 1/1B/PyWT_UIS4DAPI_48h_1_dapi.tif
- __MACOSX/Fig 1/1B/._PyWT_UIS4DAPI_48h_1_dapi.tif
- Fig 1/1B/PyLARC2_UIS4DAPI_48h_4_UIS4.tif
- __MACOSX/Fig 1/1B/._PyLARC2_UIS4DAPI_48h_4_UIS4.tif
- Fig 1/1B/PyLARC2_UIS4DAPI_48h_4_dapi.tif
- __MACOSX/Fig 1/1B/._PyLARC2_UIS4DAPI_48h_4_dapi.tif
- Fig 1/1E/PyWT_mTipDAPI_48h_1_dapi.tif
- __MACOSX/Fig 1/1E/._PyWT_mTipDAPI_48h_1_dapi.tif
- Fig 1/1E/PyWT_mTipDAPI_48h_1.tif
- __MACOSX/Fig 1/1E/._PyWT_mTipDAPI_48h_1.tif
- Fig 1/1E/PyLACR2_mTipDAPI_48h_1_mTiP.tif
- __MACOSX/Fig 1/1E/._PyLACR2_mTipDAPI_48h_1_mTiP.tif
- Fig 1/1E/PyLACR2_mTipDAPI_48h_1_dapi.tif
- __MACOSX/Fig 1/1E/._PyLACR2_mTipDAPI_48h_1_dapi.tif
- Fig 1/1E/PyLACR2_mTipDAPI_48h_1.tif
- __MACOSX/Fig 1/1E/._PyLACR2_mTipDAPI_48h_1.tif
- Fig 1/1E/PyWT_mTipDAPI_48h_1_mtip.tif
- __MACOSX/Fig 1/1E/._PyWT_mTipDAPI_48h_1_mtip.tif
- Fig 1/1D/Thumbs.db
- __MACOSX/Fig 1/1D/._Thumbs.db
- Fig 1/1D/larc2_acp-projection.tif
- __MACOSX/Fig 1/1D/._larc2_acp-projection.tif
- Fig 1/1D/wt_acp-projection.tif
- __MACOSX/Fig 1/1D/._wt_acp-projection.tif
- Fig 1/1C/larc2_48h_MSP1_Acp_Merge_1.tif
- __MACOSX/Fig 1/1C/._larc2_48h_MSP1_Acp_Merge_1.tif
- Fig 1/1C/Thumbs.db
- __MACOSX/Fig 1/1C/._Thumbs.db
- Fig 1/1C/larc2_48h_MSP1_Acp_acp_1.tif
- __MACOSX/Fig 1/1C/._larc2_48h_MSP1_Acp_acp_1.tif
- Fig 1/1C/larc2_48h_MSP1_Acp_msp1_1.tif
- __MACOSX/Fig 1/1C/._larc2_48h_MSP1_Acp_msp1_1.tif
- Fig 1/1C/wt48h_MSP1_Acp_Merge_2.tif
- __MACOSX/Fig 1/1C/._wt48h_MSP1_Acp_Merge_2.tif
- Fig 1/1C/larc2_48h_MSP1_Acp_dapi_1.tif
- __MACOSX/Fig 1/1C/._larc2_48h_MSP1_Acp_dapi_1.tif
- Fig 1/1C/wt48h_MSP1_Acp_ACP_2.tif
- __MACOSX/Fig 1/1C/._wt48h_MSP1_Acp_ACP_2.tif
- Fig 1/1C/wt48h_MSP1_Acp_MSP1_2.tif
- __MACOSX/Fig 1/1C/._wt48h_MSP1_Acp_MSP1_2.tif
- Fig 1/1C/wt48h_MSP1_Acp_dapi_2.tif
- __MACOSX/Fig 1/1C/._wt48h_MSP1_Acp_dapi_2.tif
