# Supplementary material for: A replication competent Plasmodium falciparum parasite completely attenuated by dual gene deletion
Source: EMBO Mol Med. 2024 Mar 21;16(4):10. doi: 10.1038/s44321-024-00057-7 (PMC11018819; doi:10.1038/s44321-024-00057-7)
Supplement: Supplementary file 2 — Source Data Fig. 1 [file 44321_2024_57_MOESM2_ESM.zip › Fig 1/1A/1A.xlsx]

## Sheet: Liver stage size 1A
	hours post infection	PyXNL
	36	2683.76	3290.22	2783.36	3579.38	2457.42	2727.03	2530.13	3190.78	2256.09	3212.73	2034.88	2403.86	3013.88	3569.67	2905.7	2524.81	3195.77	2545.41	2506.07	2802.11
	48	10252.3	8558.03	6401.64	5577.69	5955.69	8275.5	8132.8	7294.06	6712.27	8297.14	5612.6	6268.41	4497.05	8571.78	4552.66	5868.99	6548.18	5698.42	5234.24	6781.83
	hours post infection	Py LARC2
	36	2055.48	2406.54	1640.66	2229.24	2546.08	2168.53	2009.57	2254.23	2251.07	1919.81	2633.84	2135.2	3506.6	1762.62	2253.36	1012.63	1506.53	2075.05	2308.31	2043.61	2576.79	2464.1
	48	3002.73	3979.99	2670.75	2671.8	1187.28	2576.91	3003.97	5842.28	3684.89	2498.42	2666.36	3388.99	3463.4	4189.31	5126.66	3354.44	3770.63	3097.88	3258.42	1899.18
