# Supplementary material for: A replication competent Plasmodium falciparum parasite completely attenuated by dual gene deletion
Source: EMBO Mol Med. 2024 Mar 21;16(4):10. doi: 10.1038/s44321-024-00057-7 (PMC11018819; doi:10.1038/s44321-024-00057-7)
Supplement: Supplementary file 3 — Source Data Fig. 2 [file 44321_2024_57_MOESM3_ESM.zip]

Archive with 16 entries (12 files):
- Fig 2/
- __MACOSX/._Fig 2
- Fig 2/.DS_Store
- __MACOSX/Fig 2/._.DS_Store
- Fig 2/2A/
- __MACOSX/Fig 2/._2A
- Fig 2/2C/
- __MACOSX/Fig 2/._2C
- Fig 2/2B/
- __MACOSX/Fig 2/._2B
- Fig 2/2A/2A_BALBcJ (2 X 10K)_10K IV challenge.xlsx
- __MACOSX/Fig 2/2A/._2A_BALBcJ (2 X 10K)_10K IV challenge.xlsx
- Fig 2/2C/2C_BALBcJ (2 X 50K)_ Py 10K IV challenge 6 months.xlsx
- __MACOSX/Fig 2/2C/._2C_BALBcJ (2 X 50K)_ Py 10K IV challenge 6 months.xlsx
- Fig 2/2B/2B_BALBcJ (2 X 20K IM)_ Py 10K IV challenge.xlsx
- __MACOSX/Fig 2/2B/._2B_BALBcJ (2 X 20K IM)_ Py 10K IV challenge.xlsx
