# Supplementary material for: A replication competent Plasmodium falciparum parasite completely attenuated by dual gene deletion
Source: EMBO Mol Med. 2024 Mar 21;16(4):10. doi: 10.1038/s44321-024-00057-7 (PMC11018819; doi:10.1038/s44321-024-00057-7)
Supplement: Supplementary file 3 — Source Data Fig. 2 [file 44321_2024_57_MOESM3_ESM.zip › Fig 2/2A/2A_BALBcJ (2 X 10K)_10K IV challenge.xlsx]

## Sheet: 2A_BALBcJ (2 X 10K)_10K IV chal
	Days to patency	Naive	mock	Py LARC2 immunized (2 x 10K)
Naive	3	1
Naive	3	1
mock	3		1
mock	3		1
mock	3		1
Immunized	12			0
Immunized	12			0
Immunized	12			0
Immunized	12			0
Immunized	12			0
Immunized	12			0
Immunized	12			0
Immunized	12			0
Immunized	12			0
Immunized	12			0
