# Supplementary material for: A replication competent Plasmodium falciparum parasite completely attenuated by dual gene deletion
Source: EMBO Mol Med. 2024 Mar 21;16(4):10. doi: 10.1038/s44321-024-00057-7 (PMC11018819; doi:10.1038/s44321-024-00057-7)
Supplement: Supplementary file 4 — Source Data Fig. 3 [file 44321_2024_57_MOESM4_ESM.zip]

Archive with 20 entries (15 files):
- Fig 3/
- __MACOSX/._Fig 3
- Fig 3/3C/
- __MACOSX/Fig 3/._3C
- Fig 3/.DS_Store
- __MACOSX/Fig 3/._.DS_Store
- Fig 3/3D (OLD PANEL 3B)/
- __MACOSX/Fig 3/._3D (OLD PANEL 3B)
- Fig 3/3A/
- __MACOSX/Fig 3/._3A
- Fig 3/3B (NEW PANEL)/
- __MACOSX/Fig 3/._3B (NEW PANEL)
- Fig 3/3C/3C_BALBcJ_XL challenge.xlsx
- __MACOSX/Fig 3/3C/._3C_BALBcJ_XL challenge.xlsx
- Fig 3/3D (OLD PANEL 3B)/3D_BALBcJ (3 X 50K)_ Pb 10K IV challenge.xlsx
- __MACOSX/Fig 3/3D (OLD PANEL 3B)/._3D_BALBcJ (3 X 50K)_ Pb 10K IV challenge.xlsx
- Fig 3/3A/3A_LARC2 Immunization_SW (3 X 50K)_ Py 1K IV challenge.xlsx
- __MACOSX/Fig 3/3A/._3A_LARC2 Immunization_SW (3 X 50K)_ Py 1K IV challenge.xlsx
- Fig 3/3B (NEW PANEL)/3B_balbcJ (2 X 50K cryoPyLARC2)_IV challenge.xlsx
- __MACOSX/Fig 3/3B (NEW PANEL)/._3B_balbcJ (2 X 50K cryoPyLARC2)_IV challenge.xlsx
