# Supplementary material for: A replication competent Plasmodium falciparum parasite completely attenuated by dual gene deletion
Source: EMBO Mol Med. 2024 Mar 21;16(4):10. doi: 10.1038/s44321-024-00057-7 (PMC11018819; doi:10.1038/s44321-024-00057-7)
Supplement: Supplementary file 4 — Source Data Fig. 3 [file 44321_2024_57_MOESM4_ESM.zip › Fig 3/3C/3C_BALBcJ_XL challenge.xlsx]

## Sheet: 3C_BALBcJ_XL challenge
	1	2	3	1	2	3	1	2	3	4	5	6	7	8	9	10
day	mock			naive			Py LARC2 immunized
1	0	0	0	0	0	0	0	0	0	0	0	0	0	0	0	0
2	0.12	0.13	0	0.13	0.13	0	0.12	0	0	0	0	0	0.13	0	0.14	0
3	0.4	0.26	0.24	0.26	0.26	0.11	0.77	0.38	0.12	0.14	0.53	0	0.38	0.6	0.78	0.68
4	3.08	1.1	0.9	3.1	3.2	1.4	0.9	0.53	0.67	1.71	1.31	1.91	2.25	3	2.8	2.26
5	10	10	5.93	10.95	16.56	7.7	1.37	3.27	2.2	2.26	2.3	1.7	2.4	1.9	3.4	3.6
6	18.8	17.6	10.5	16	21.7	11.1	5.86	7.29	3.78	5.5	7.7	6.1	5.6	7.7	8.72	9.1
7	48.8	24.24	21.6	38.8	22.2	35.6	11.03	8.3	8.3	13.7	4.9	6.6	6	10	6.5	8.1
8							14.97	14.8	9.8	10.7	12.8	13	9.86	3.76	10.6	11.7
10							10.9	6	5.1	4.8	16	11.4	3.76	0	2.9	2.45
12							0	0	0	0	2.7	0.3	1.2	0	0.2	0
