# Supplementary material for: A replication competent Plasmodium falciparum parasite completely attenuated by dual gene deletion
Source: EMBO Mol Med. 2024 Mar 21;16(4):10. doi: 10.1038/s44321-024-00057-7 (PMC11018819; doi:10.1038/s44321-024-00057-7)
Supplement: Supplementary file 4 — Source Data Fig. 3 [file 44321_2024_57_MOESM4_ESM.zip › Fig 3/3D (OLD PANEL 3B)/3D_BALBcJ (3 X 50K)_ Pb 10K IV challenge.xlsx]

## Sheet: 3B_BALBcJ (3 X 50K)_ Pb 10K IV 
	Days	Naive	mock	Py LARC2 immunized (3 x 50K)
Naive	4	1
Naive	4	1
Naive	4	1
mock	5		1
mock	5		1
mock	5		1
Immunized	12			0
Immunized	12			0
Immunized	12			0
Immunized	12			0
Immunized	12			0
Immunized	12			0
Immunized	12			0
Immunized	12			0
Immunized	12			0
Immunized	12			0
