# Supplementary material for: A replication competent Plasmodium falciparum parasite completely attenuated by dual gene deletion
Source: EMBO Mol Med. 2024 Mar 21;16(4):10. doi: 10.1038/s44321-024-00057-7 (PMC11018819; doi:10.1038/s44321-024-00057-7)
Supplement: Supplementary file 4 — Source Data Fig. 3 [file 44321_2024_57_MOESM4_ESM.zip › Fig 3/3B (NEW PANEL)/3B_balbcJ (2 X 50K cryoPyLARC2)_IV challenge.xlsx]

## Sheet: balbcJ (2 X 50K cryoPyLARC2)_IV
	Days	Naive	Py LARC2 immunized (2 x 10K)
Naive	5	1
Naive	5	1
naive	5	1
naive	5	1
naive	5	1
naive	5	1
Immunized	12		0
Immunized	12		0
Immunized	12		0
Immunized	12		0
Immunized	12		0
Immunized	12		0
Immunized	12		0
Immunized	12		0
Immunized	12		0
Immunized	12		0
Immunized	12		0
Immunized	12		0
