# Supplementary material for: A replication competent Plasmodium falciparum parasite completely attenuated by dual gene deletion
Source: EMBO Mol Med. 2024 Mar 21;16(4):10. doi: 10.1038/s44321-024-00057-7 (PMC11018819; doi:10.1038/s44321-024-00057-7)
Supplement: Supplementary file 5 — Source Data Fig. 4 [file 44321_2024_57_MOESM5_ESM.zip]

Archive with 10 entries (9 files):
- Fig 4/
- __MACOSX/._Fig 4
- Fig 4/Thumbs.db
- __MACOSX/Fig 4/._Thumbs.db
- Fig 4/Figure 4 gel images with cropping borders.pptx
- __MACOSX/Fig 4/._Figure 4 gel images with cropping borders.pptx
- Fig 4/4D.tif
- __MACOSX/Fig 4/._4D.tif
- Fig 4/4B and 4C.tif
- __MACOSX/Fig 4/._4B and 4C.tif
