# Supplementary material for: A replication competent Plasmodium falciparum parasite completely attenuated by dual gene deletion
Source: EMBO Mol Med. 2024 Mar 21;16(4):10. doi: 10.1038/s44321-024-00057-7 (PMC11018819; doi:10.1038/s44321-024-00057-7)
Supplement: Supplementary file 6 — Source Data Fig. 5 [file 44321_2024_57_MOESM6_ESM.zip]

Archive with 28 entries (22 files):
- Fig 5/
- __MACOSX/._Fig 5
- Fig 5/5A/
- __MACOSX/Fig 5/._5A
- Fig 5/.DS_Store
- __MACOSX/Fig 5/._.DS_Store
- Fig 5/5C/
- __MACOSX/Fig 5/._5C
- Fig 5/5D/
- __MACOSX/Fig 5/._5D
- Fig 5/5E/
- __MACOSX/Fig 5/._5E
- Fig 5/5B/
- __MACOSX/Fig 5/._5B
- Fig 5/5A/5A_Exflag.xlsx
- __MACOSX/Fig 5/5A/._5A_Exflag.xlsx
- Fig 5/5C/5C_Prevalence.xlsx
- __MACOSX/Fig 5/5C/._5C_Prevalence.xlsx
- Fig 5/5D/5D_spz per mosquito.xlsx
- __MACOSX/Fig 5/5D/._5D_spz per mosquito.xlsx
- Fig 5/5E/5E(i)midgut.xlsx
- __MACOSX/Fig 5/5E/._5E(i)midgut.xlsx
- Fig 5/5E/5E(iii) sporozoite per mosquito.xlsx
- __MACOSX/Fig 5/5E/._5E(iii) sporozoite per mosquito.xlsx
- Fig 5/5E/5E(ii)Prevalence.xlsx
- __MACOSX/Fig 5/5E/._5E(ii)Prevalence.xlsx
- Fig 5/5B/5B_oocysts per midgut.xlsx
- __MACOSX/Fig 5/5B/._5B_oocysts per midgut.xlsx
