# Supplementary material for: A replication competent Plasmodium falciparum parasite completely attenuated by dual gene deletion
Source: EMBO Mol Med. 2024 Mar 21;16(4):10. doi: 10.1038/s44321-024-00057-7 (PMC11018819; doi:10.1038/s44321-024-00057-7)
Supplement: Supplementary file 6 — Source Data Fig. 5 [file 44321_2024_57_MOESM6_ESM.zip › Fig 5/5A/5A_Exflag.xlsx]

## Sheet: 5A_Exflag
#	PfNF54
1	1	2	0	1	4	1	3	2	1	3
2	3	0	5	5	7	8	2	10	5	4
3	5	7	6	2	9	0	1	3	4	3
#	PfLARC2 F7
1	10	0	2	0	3
2	2	5	5	7	1	5
3	1	0	0	3	5	4	3	8	6	2	1	3
#	PfLARC2 C12
1	1	0	0	0	3	2	1	6
2	0	0	0	0	0	1	1	0
3	1	1	0	7	3	4	3	3
#	PfLARC2 B7
1	8	2	3	3	7	8
2	2	2	1	1
3	1	0	0	2	1	0	4	2	1
