# Supplementary material for: A replication competent Plasmodium falciparum parasite completely attenuated by dual gene deletion
Source: EMBO Mol Med. 2024 Mar 21;16(4):10. doi: 10.1038/s44321-024-00057-7 (PMC11018819; doi:10.1038/s44321-024-00057-7)
Supplement: Supplementary file 6 — Source Data Fig. 5 [file 44321_2024_57_MOESM6_ESM.zip › Fig 5/5C/5C_Prevalence.xlsx]

## Sheet: 5C_Prevalence
	PfNF54	PfLARC2 F7	PfLARC2 C12	PfLARC2 B7
1	70	50	67	100
2	92	80	50	92
3	91.6	85	40	67
