# Supplementary material for: A replication competent Plasmodium falciparum parasite completely attenuated by dual gene deletion
Source: EMBO Mol Med. 2024 Mar 21;16(4):10. doi: 10.1038/s44321-024-00057-7 (PMC11018819; doi:10.1038/s44321-024-00057-7)
Supplement: Supplementary file 6 — Source Data Fig. 5 [file 44321_2024_57_MOESM6_ESM.zip › Fig 5/5E/5E(i)midgut.xlsx]

## Sheet: 5E(i)midgut
PfPSZ-LARC2 F7
1	90	106	0	233	200	156	167	37	167	118	163	86	80	153	136	22	57	101	67	104	39	110	35	105	101
2	84	200	0	321	205	168	169	45	0	0	118	144	79	236	142	0	152	0	183	153	148	39	125	161	168
3	88	171	0	147	66	16	163	195	92	0	106	228	64	90	53	35	165	0	0	243	186	91	136	0	73
