# Supplementary material for: A replication competent Plasmodium falciparum parasite completely attenuated by dual gene deletion
Source: EMBO Mol Med. 2024 Mar 21;16(4):10. doi: 10.1038/s44321-024-00057-7 (PMC11018819; doi:10.1038/s44321-024-00057-7)
Supplement: Supplementary file 6 — Source Data Fig. 5 [file 44321_2024_57_MOESM6_ESM.zip › Fig 5/5E/5E(ii)Prevalence.xlsx]

## Sheet: 5E(ii)Prevalence
Cage #	Pf LARC2 F7
1	96
2	80
3	80
