# Supplementary material for: A replication competent Plasmodium falciparum parasite completely attenuated by dual gene deletion
Source: EMBO Mol Med. 2024 Mar 21;16(4):10. doi: 10.1038/s44321-024-00057-7 (PMC11018819; doi:10.1038/s44321-024-00057-7)
Supplement: Supplementary file 6 — Source Data Fig. 5 [file 44321_2024_57_MOESM6_ESM.zip › Fig 5/5B/5B_oocysts per midgut.xlsx]

## Sheet: 5B_oocysts per midgut
#	PfNF54																																								PfLARC2 C12	PfLARC2 C12
1	15	23	30	0	0	2	0	18	7	50
2	6	22	35	15	13	0	10	9	8	5	2	12
3	9	20	15	1	1	8	0	2	31	3	1	27
	PfLARC2 F7
1	0	0	2	0	1	9	0	4	14	0
2	19	4	25	2	2	25	0	0	12	15
3	0	22	24	0	25	22	27	50	23	39	46	55	19	24
	PfLARC2 C12
1	13	0	0	2	0	0	3	15	20	17	15	10
2	8	0	1	12	4	0	0	0
3	3	4	5	0	0	0	3	0	0	0
	PfLARC2 B7
1	3	5	4	31	12	16	20	3	6	14	35	13
2	9	12	1	18	3	2	23	11	5	13	0	12
3	6	0	0	3	7	6	5	13	2	0	3	0
