# Supplementary material for: A replication competent Plasmodium falciparum parasite completely attenuated by dual gene deletion
Source: EMBO Mol Med. 2024 Mar 21;16(4):10. doi: 10.1038/s44321-024-00057-7 (PMC11018819; doi:10.1038/s44321-024-00057-7)
Supplement: Supplementary file 7 — Source Data Fig. 6 [file 44321_2024_57_MOESM7_ESM.zip]

Archive with 50 entries (44 files):
- Fig 6/
- __MACOSX/._Fig 6
- Fig 6/6F/
- __MACOSX/Fig 6/._6F
- Fig 6/.DS_Store
- __MACOSX/Fig 6/._.DS_Store
- Fig 6/6B/
- __MACOSX/Fig 6/._6B
- Fig 6/6E/
- __MACOSX/Fig 6/._6E
- Fig 6/6D/
- __MACOSX/Fig 6/._6D
- Fig 6/6C/
- __MACOSX/Fig 6/._6C
- Fig 6/6F/larc2d7_mtip.tif
- __MACOSX/Fig 6/6F/._larc2d7_mtip.tif
- Fig 6/6F/wtd7_merge.tif
- __MACOSX/Fig 6/6F/._wtd7_merge.tif
- Fig 6/6F/wtd7_MTIP.tif
- __MACOSX/Fig 6/6F/._wtd7_MTIP.tif
- Fig 6/6F/larc2d7_merge_2.tif
- __MACOSX/Fig 6/6F/._larc2d7_merge_2.tif
- Fig 6/6B/6B_Number of LS per cm2.xlsx
- __MACOSX/Fig 6/6B/._6B_Number of LS per cm2.xlsx
- Fig 6/6E/larc2d7_msp1_1.tif
- __MACOSX/Fig 6/6E/._larc2d7_msp1_1.tif
- Fig 6/6E/wtd7_MSP1DAPI_3.tif
- __MACOSX/Fig 6/6E/._wtd7_MSP1DAPI_3.tif
- Fig 6/6E/larc2d7_dapi_1.tif
- __MACOSX/Fig 6/6E/._larc2d7_dapi_1.tif
- Fig 6/6E/wtd7_MSP1_3.tif
- __MACOSX/Fig 6/6E/._wtd7_MSP1_3.tif
- Fig 6/6D/wtd7_cspExp1_PVM_dapi.tif
- __MACOSX/Fig 6/6D/._wtd7_cspExp1_PVM_dapi.tif
- Fig 6/6D/wtd7_cspExp1_PVM_Merge.tif
- __MACOSX/Fig 6/6D/._wtd7_cspExp1_PVM_Merge.tif
- Fig 6/6D/LARC2D7_merge.tif
- __MACOSX/Fig 6/6D/._LARC2D7_merge.tif
- Fig 6/6D/wtd7_cspExp1_PVM_Exp1.tif
- __MACOSX/Fig 6/6D/._wtd7_cspExp1_PVM_Exp1.tif
- Fig 6/6D/LARC2D7_Exp1.tif
- __MACOSX/Fig 6/6D/._LARC2D7_Exp1.tif
- Fig 6/6D/LARC2D7_CSP.tif
- __MACOSX/Fig 6/6D/._LARC2D7_CSP.tif
- Fig 6/6D/wtd7_cspExp1_PVM_csp.tif
- __MACOSX/Fig 6/6D/._wtd7_cspExp1_PVM_csp.tif
- Fig 6/6D/LARC2D7_dapi.tif
- __MACOSX/Fig 6/6D/._LARC2D7_dapi.tif
- Fig 6/6C/6C_LS size Pf LARC2.xlsx
- __MACOSX/Fig 6/6C/._6C_LS size Pf LARC2.xlsx
