# Supplementary material for: A replication competent Plasmodium falciparum parasite completely attenuated by dual gene deletion
Source: EMBO Mol Med. 2024 Mar 21;16(4):10. doi: 10.1038/s44321-024-00057-7 (PMC11018819; doi:10.1038/s44321-024-00057-7)
Supplement: Supplementary file 7 — Source Data Fig. 6 [file 44321_2024_57_MOESM7_ESM.zip › Fig 6/6B/6B_Number of LS per cm2.xlsx]

## Sheet: 6B_Number of LS per cm2
	Number of LS per cm2 of liver tissue
	Pf NF54	Pf LARC2
1	7.30159	4.11893
2	4.94382	4.99343
3	7.98669	3.01318
4	5.42495	6.41026
5	6.60377	7.38786
