# Supplementary material for: A replication competent Plasmodium falciparum parasite completely attenuated by dual gene deletion
Source: EMBO Mol Med. 2024 Mar 21;16(4):10. doi: 10.1038/s44321-024-00057-7 (PMC11018819; doi:10.1038/s44321-024-00057-7)
Supplement: Supplementary file 7 — Source Data Fig. 6 [file 44321_2024_57_MOESM7_ESM.zip › Fig 6/6C/6C_LS size Pf LARC2.xlsx]

## Sheet: 6C_LS size Pf LARC2
	LS size in µm2
hpi	Pf NF54
6	4829.22	4628.76	4848.82	4155.16	2727.74	6111.29	4078.74	7012.45	5476.6	4126.11	4166.62	4794.02	4890.77	2966.96	6763.38	2831.37	5568.5	4058.27	5251.77	5540.92	6225.82	4531.09	6320.83	8053	6865.64	6289.34
7	12407.6	4232.88	14337.8	9017.42	9642.56	6794.3	5654.93	10680.2	17108.6	14923.2	14259.2	20873.5	1881.12	6425.88	7801.67	6419.26	11303.5	9546.97	11789.8	5410.47	14558.6	7430.26	7029.55	10999.2	12053.9	6666.36
hpi	Pf LARC2
6	6752.77	6712.01	7531.61	8714.84	9544.35	7860.21	3119.95	9086.16	4477.16	6193.2	3369.45	7703.28	7158.07	10512	11274.1	4809.97	6088.39	6297.13	3978.52	7359.17	10365.5	5607.2	5935.46	6044.81	4319.37
7	2307.9	15680.3	9961.02	10539.5	7845.9	23059.5	7450.43	13837.2	12098.7	1175.18	14023.9	12026.2	9572.99	13486.2	6117.65	4485.17	20473.2	25621.8	12601.6	7907.98	3737.38	10146.2	3528.98	15297.9	9670.74	11703.4
