# Supplementary material for: A replication competent Plasmodium falciparum parasite completely attenuated by dual gene deletion
Source: EMBO Mol Med. 2024 Mar 21;16(4):10. doi: 10.1038/s44321-024-00057-7 (PMC11018819; doi:10.1038/s44321-024-00057-7)
Supplement: Supplementary file 8 — Source Data Fig. 7 [file 44321_2024_57_MOESM8_ESM.zip]

Archive with 12 entries (9 files):
- Fig 7/
- __MACOSX/._Fig 7
- Fig 7/.DS_Store
- __MACOSX/Fig 7/._.DS_Store
- Fig 7/7C/
- __MACOSX/Fig 7/._7C
- Fig 7/7B/
- __MACOSX/Fig 7/._7B
- Fig 7/7C/7C liver load.xlsx
- __MACOSX/Fig 7/7C/._7C liver load.xlsx
- Fig 7/7B/7B_Parasite equivalent per ml.xlsx
- __MACOSX/Fig 7/7B/._7B_Parasite equivalent per ml.xlsx
