# Supplementary material for: A replication competent Plasmodium falciparum parasite completely attenuated by dual gene deletion
Source: EMBO Mol Med. 2024 Mar 21;16(4):10. doi: 10.1038/s44321-024-00057-7 (PMC11018819; doi:10.1038/s44321-024-00057-7)
Supplement: Supplementary file 8 — Source Data Fig. 7 [file 44321_2024_57_MOESM8_ESM.zip › Fig 7/7C/7C liver load.xlsx]

## Sheet: 7C liver load
	Liver load on day 7 post infection
		PfSPZ WT
	Mouse	1	2	3	4
		6.78983	6.25629	7.00534	7.23045
		PfSPZ LARC2
	Mouse	1	2	3	4	5	6
		6.83211	7.24112	7.04082	6.55106	6.12866	6.32346
