# Supplementary material for: A replication competent Plasmodium falciparum parasite completely attenuated by dual gene deletion
Source: EMBO Mol Med. 2024 Mar 21;16(4):10. doi: 10.1038/s44321-024-00057-7 (PMC11018819; doi:10.1038/s44321-024-00057-7)
Supplement: Supplementary file 8 — Source Data Fig. 7 [file 44321_2024_57_MOESM8_ESM.zip › Fig 7/7B/7B_Parasite equivalent per ml.xlsx]

## Sheet: 7B_Parasite equivalent per ml
	Parasite equivalents/ml (18S)
	Pf SPZ WT
	Mouse #	1	2	3	4
Day 7		11518	1101	506919	1248
Day 14		90372128	159362886	1045652350	734301163
	Pf SPZ-LARC2
	Mouse #	1	2	3	4	5	6
Day 7		0	197	27	4	11	2689
Day 14		0	10	51	19	11	58
